# Supplementary material for: The taste response to ammonia in Drosophila
Source: Sci Rep. 2017 Mar 6;7:43754. doi: 10.1038/srep43754 (PMC5338342; doi:10.1038/srep43754)
Supplement: Supplementary Table S1 [file srep43754-s2.xls]

## Sheet: Figure 1AB
(a) Mean spikes/sec
	L sensilla									I sensilla											S sensilla
	L1	L2	L3	L4	L5	L6	L7	L8	L9	I0	I1	I2	I3	I4	I5	I6	I7	I8	I9	I10	S0	S1	S2	S3	S4	S5	S6	S7	S8	S9	S10
NH4Cl 100 mM	7.5	4	4.5	6.4	9	5.5	4.28571	5.6	8	2	0	0.666667	2	6.66667	0.5	5	7.33333	5.25	8.44444	8	31	22.2857	26.6667	25.1429	3.5	26.5714	30	26	8.8	28.3333	24
(NH4)2SO4 50 mM	2.66667	3.5	4.4	5.6	3.33333	5	3	6.4	6.22222	0	4.5	1	2.8	4.5	5.5	7.66667	6.5	4.75	11.4286	10	18	20.8	25.3333	30.6667	2.5	32.5714	24.75	20.3333	4.33333	37	18.6667
ChCl 100 mM	0	0	0.4	1.2	0	0.5	0.75	0.8	0.888889	0	0	0.5	0	0	0	0	0	0.444444	0.5	3	2	0.75	13	6.85714	2.4	9.42857	5.33333	18.3333	1.2	15.6667	0.333333
TCC	5	0	0	0.4	1.5	0.666667	0	0.8	0.75	0	0	0	0	0	0	0.285714	0.5	1.33333	2.85714	0	1	0	5.33333	4.57143	0	9	2.66667	13	3.66667	5	1.71429
(b) S.E.M.
	L sensilla									I sensilla											S sensilla
	L1	L2	L3	L4	L5	L6	L7	L8	L9	I0	I1	I2	I3	I4	I5	I6	I7	I8	I9	I10	S0	S1	S2	S3	S4	S5	S6	S7	S8	S9	S10
NH4Cl 100 mM	3.5	0	1.5	1.32665	5.8023	4.19325	1.18952	1.72047	2.35702	2	0	0.666667	0	3.52767	0.5	1.64751	3.71184	0.995526	1.44444	4.6188	1	2.02031	4.31019	2.53948	0.5	2.57143	4.2947	2.25093	4.12795	2.33333	3.08607
(NH4)2SO4 50 mM	0.666667	0.957427	1.46969	1.16619	0.666667	1	1.06904	1.6	0.702728	0	4.5	0.57735	1.2	3.30404	3.20156	1.66667	2.21736	1.4608	3.25764	8	6	6.11882	5.57773	4.8074	2.5	1.61624	3.11534	0.954521	1.20185	3.67877	3.45125
ChCl 100 mM	0	0	0.4	0.489898	0	0.5	0.365963	0.489898	0.484322	0	0	0.5	0	0	0	0	0	0.293972	0.327327	3	2	0.75	3.1305	2.13172	1.46969	3.67007	2.58199	0.954521	0.8	3.40261	0.333333
TCC	5	0	0	0.4	0.5	0.666667	0	0.8	0.526104	0	0	0	0	0	0	0.285714	0.5	1.10554	1.37024	0	1	0	2.51219	2.7848	0	2.3523	1.73205	2.11345	2.33333	2.04939	1.71429
(c) n
	L sensilla									I sensilla											S sensilla
	L1	L2	L3	L4	L5	L6	L7	L8	L9	I0	I1	I2	I3	I4	I5	I6	I7	I8	I9	I10	S0	S1	S2	S3	S4	S5	S6	S7	S8	S9	S10
NH4Cl 100 mM	4	2	4	5	4	4	7	5	9	2	3	3	4	3	4	8	3	8	9	3	2	7	6	7	4	7	9	6	5	6	7
(NH4)2SO4 50 mM	3	4	5	5	3	2	8	5	9	2	4	4	5	4	4	6	4	8	7	2	2	5	6	6	4	7	8	6	6	6	6
ChCl 100 mM	4	4	5	5	3	4	8	5	9	2	4	4	5	4	4	7	4	9	8	2	2	8	6	7	5	7	9	6	5	6	6
TCC	4	4	4	5	4	3	7	5	8	2	3	4	5	4	4	7	4	9	7	2	2	7	6	7	4	6	9	6	6	6	7

## Sheet: Figure 1C
(a) Mean spikes/sec
	TCC	NH4Cl 0.1 mM	NH4Cl 1 mM	NH4Cl 3 mM	NH4Cl 10 mM	NH4Cl 30 mM	NH4Cl 100 mM	NH4Cl 300 mM	NH4Cl 1000 mM
S sensilla	3.56522	6.42105	5.57447	5.73913	4.38298	7.33333	21.4615	39.0196	65.0769
L sensilla	0.4	2	0.4	0.5	0.4	0.8	4.42857	11	22.125
I sensilla	0.5	0.285714	0.230769	0	0	0.814815	7.36	14.8462	29.6667
(b) S.E.M.
	TCC	NH4Cl 0.1 mM	NH4Cl 1 mM	NH4Cl 3 mM	NH4Cl 10 mM	NH4Cl 30 mM	NH4Cl 100 mM	NH4Cl 300 mM	NH4Cl 1000 mM
S sensilla	0.739926	1.64426	1.04821	1.32058	0.86592	1.19445	1.4942	2.40872	3.45864
L sensilla	0.289499	1.51186	0.289499	0.5	0.213809	0.470056	1.20764	1.95274	2.66126
I sensilla	0.300965	0.285714	0.230769	0	0	0.358205	1.82106	2.39017	4.03547
(b) n
	TCC	NH4Cl 0.1 mM	NH4Cl 1 mM	NH4Cl 3 mM	NH4Cl 10 mM	NH4Cl 30 mM	NH4Cl 100 mM	NH4Cl 300 mM	NH4Cl 1000 mM
S sensilla	46	19	47	23	47	48	52	51	52
L sensilla	15	8	15	8	15	15	14	14	16
I sensilla	24	14	26	12	23	27	25	26	24

## Sheet: FIgure 3A
S sensilla
(a) Mean spikes/sec
	TCC	BER 1 mM	NH4Cl 100 mM	NH4Cl 300 mM
UAS-DTA/+;+	0.818182	19.84	24.087	47.1852
+; Gr66a-GAL4/+	1.62162	31.9355	27.4375	49.1667
UAS-DTA/+; Gr66a-GAL4/+	0.311111	0.333333	1.26531	1.12
(b) S.E.M.
	TCC	BER 1 mM	NH4Cl 100 mM	NH4Cl 300 mM
UAS-DTA/+;+	0.449321	2.22087	2.22625	3.09813
+; Gr66a-GAL4/+	0.557977	3.12394	2.77697	3.08542
UAS-DTA/+; Gr66a-GAL4/+	0.190221	0.179257	0.323111	0.318978
(c) n
	TCC	BER 1 mM	NH4Cl 100 mM	NH4Cl 300 mM
UAS-DTA/+;+	22	25	23	27
+; Gr66a-GAL4/+	37	31	32	36
UAS-DTA/+; Gr66a-GAL4/+	45	42	49	50

## Sheet: Figure 3B
L sensilla
(a) Mean spikes/sec
	TCC	SUC 100 mM	NH4Cl 100 mM	NH4Cl 300 mM
UAS-DTA/+;+	0.4	37.2308	7.55556	24.7143
+; Gr64f-GAL4/+	0.16	32.6087	8	26.16
UAS-DTA/+; Gr64f-GAL4/+	0.72	3	13.12	19.5455
(b) S.E.M.
	TCC	SUC 100 mM	NH4Cl 100 mM	NH4Cl 300 mM
UAS-DTA/+;+	0.4	5.17993	0.926552	2.1287
+; Gr64f-GAL4/+	0.110755	4.63265	1.21106	2.16
UAS-DTA/+; Gr64f-GAL4/+	0.255082	1.17338	2.12314	2.8828
(c) n
	TCC	SUC 100 mM	NH4Cl 100 mM	NH4Cl 300 mM
UAS-DTA/+;+	25	26	27	28
+; Gr64f-GAL4/+	25	23	25	25
UAS-DTA/+; Gr64f-GAL4/+	25	24	25	22

## Sheet: FIgure 6A
(a) S sensilla
Mean spikes/sec									S.E.M.									n
	TCC	NH4Cl 1 mM	NH4Cl 3 mM	NH4Cl 10 mM	NH4Cl 30 mM	NH4Cl 100 mM	NH4Cl 300 mM			TCC	NH4Cl 1 mM	NH4Cl 3 mM	NH4Cl 10 mM	NH4Cl 30 mM	NH4Cl 100 mM	NH4Cl 300 mM			TCC	NH4Cl 1 mM	NH4Cl 3 mM	NH4Cl 10 mM	NH4Cl 30 mM	NH4Cl 100 mM	NH4Cl 300 mM
wCS	1.13514	1.15	1.37143	2	3.33333	20.4762	45.9		wCS	0.376011	0.416872	0.424236	0.539906	0.734631	1.87633	3.21929		wCS	37	40	35	39	36	42	40
Amt2	1.875	0.969697	1.09677	2.12121	7.16129	23.7778	47.0857		Amt2	0.59526	0.477693	0.433428	0.74843	1.10044	2.16579	3.24707		Amt2	32	33	31	33	31	36	35
(a) L sensilla
Mean spikes/sec									S.E.M.									n
	TCC	NH4Cl 1 mM	NH4Cl 3 mM	NH4Cl 10 mM	NH4Cl 30 mM	NH4Cl 100 mM	NH4Cl 300 mM			TCC	NH4Cl 1 mM	NH4Cl 3 mM	NH4Cl 10 mM	NH4Cl 30 mM	NH4Cl 100 mM	NH4Cl 300 mM			TCC	NH4Cl 1 mM	NH4Cl 3 mM	NH4Cl 10 mM	NH4Cl 30 mM	NH4Cl 100 mM	NH4Cl 300 mM
wCS	0.380952	0.4	0.736842	0.324324	1.26316	8.19512	26.2326		wCS	0.140318	0.14676	0.243505	0.122867	0.46756	0.874587	1.89446		wCS	42	40	38	37	38	41	43
Amt2	0.341463	0.25641	0.75	0.512821	1.12195	9.2973	27.3333		Amt2	0.154643	0.108467	0.244818	0.190432	0.441995	1.18351	2.12222		Amt2	41	39	40	39	41	37	39
(a) I sensilla
Mean spikes/sec									S.E.M.									n
	TCC	NH4Cl 1 mM	NH4Cl 3 mM	NH4Cl 10 mM	NH4Cl 30 mM	NH4Cl 100 mM	NH4Cl 300 mM			TCC	NH4Cl 1 mM	NH4Cl 3 mM	NH4Cl 10 mM	NH4Cl 30 mM	NH4Cl 100 mM	NH4Cl 300 mM			TCC	NH4Cl 1 mM	NH4Cl 3 mM	NH4Cl 10 mM	NH4Cl 30 mM	NH4Cl 100 mM	NH4Cl 300 mM
wCS	0.47619	0.666667	0.111111	0	0.105263	4.11765	12.7		wCS	0.38803	0.484686	0.111111	0	0.105263	1.06371	1.624		wCS	21	21	18	21	19	17	20
Amt2	0	0.5	0.625	0.105263	0.210526	1.5	11.4286		Amt2	0	0.5	0.507239	0.105263	0.14467	0.974679	2.20318		Amt2	18	16	16	19	19	16	14
